# Supplementary material for: Association of intestinal colonization of ESBL-producing Enterobacteriaceae in poultry slaughterhouse workers with occupational exposure—A German pilot study
Source: PLoS One. 2020 Jun 4;15(6):e0232326. doi: 10.1371/journal.pone.0232326 (PMC7272067; doi:10.1371/journal.pone.0232326)
Supplement: S1 Data — (XLSX) [file pone.0232326.s001.xlsx]

## Sheet: Tabelle1
EFFORT ID	ESBL-Carrier	occupational exposure	job task	live_on_farm	travel_outside_DE_last_12 month?	eat raw meat	stay_hospital_last_12_month	AMU	smoking_code	age_years	nationality	gender
220469003	0	0	cutting	0	1	0	0	0	0	57	0	1
220469001	0	0	non slaughterline	0	0	1	0	0	0	59	1	2
220469002	0	0	cutting	0	0	0	0	0	1	51	1	1
220469004	0	0	cutting	0	0	1	0	0	1	52	1	1
220469008	0	1	black	0	0	0	0	0	1	33	1	1
220469009	0	1	evisceration	0	NA	0	0	0	1	61	1	1
220469011	0	0	non slaughterline	0	0	0	0	0	1	58	1	2
220469012	0	0	cutting	0	0	1	0	0	1	58	1	1
220469013	0	0	cutting	0	0	1	0	0	0	62	1	2
220469014	0	0	non slaughterline	0	0	NA	1	0	0	31	1	2
220469015	0	0	cutting	0	0	1	0	0	0	42	1	2
220469018	0	1	black	0	0	NA	0	0	1	49	1	1
220469022	0	1	production	0	1	1	0	0	1	45	1	1
220469024	0	1	evisceration	NA	1	NA	0	0	1	61	1	1
220469026	0	0	cutting	0	0	1	1	0	0	56	1	2
220469027	0	1	evisceration	0	0	0	0	0	1	55	1	2
220469030	1	1	evisceration	0	1	1	0	0	0	45	1	2
220469037	0	1	evisceration	0	0	NA	0	0	0	62	1	2
220469038	1	1	black	0	0	0	0	0	0	27	1	1
220469044	0	0	non slaughterline	0	0	0	0	0	0	46	1	2
220469045	0	0	cutting	0	0	1	0	0	1	49	1	2
220469046	0	0	cutting	0	0	1	1	0	0	62	1	2
220469047	0	0	cutting	0	0	1	0	0	0	57	1	2
220469049	0	0	cutting	0	0	1	0	0	0	59	1	2
220469054	0	1	black	1	0	1	1	1	1	31	1	2
220469057	0	0	non slaughterline	0	1	0	0	0	1	58	1	2
220469060	0	0	cutting	0	0	0	0	0	0	47	1	2
220469061	0	0	cutting	0	0	1	0	0	1	50	1	1
220469062	0	1	evisceration	0	1	1	1	0	0	62	1	1
220469067	0	0	cutting	0	0	0	0	0	1	42	1	2
220469068	0	0	cutting	0	0	0	0	0	0	28	1	2
220469069	1	0	non slaughterline	0	0	1	0	0	1	56	1	2
220469070	0	1	black	1	1	0	0	1	0	34	1	2
220469071	0	0	cutting	0	0	1	0	0	0	47	1	2
220469072	0	1	leader production	0	0	0	0	0	1	NA	1	2
220469074	0	0	non slaughterline	0	0	NA	0	0	0	45	1	1
220469076	0	0	cutting	1	0	0	0	0	0	53	1	2
220469077	0	0	cutting	0	0	1	0	0	0	38	1	2
220469080	0	0	cutting	0	0	NA	0	0	1	63	1	2
220469081	0	1	evisceration	0	1	NA	0	1	1	29	1	2
220469082	0	0	non slaughterline	0	0	0	0	0	0	53	1	1
220469086	0	0	cutting	0	1	0	0	0	0	38	1	2
220469087	0	1	black	0	0	NA	0	0	1	40	1	1
220469088	0	0	cutting	0	1	NA	0	0	1	58	1	1
220469089	0	1	evisceration	0	1	0	0	0	0	42	1	2
220469090	0	0	cutting	0	1	0	1	0	1	51	1	2
220469091	0	0	cutting	0	0	NA	0	0	0	41	1	1
220469096	0	1	evisceration	0	1	NA	0	0	1	60	1	2
220469097	0	1	evisceration	0	NA	NA	0	0	1	51	1	1
220469099	0	0	cutting	0	0	0	0	0	1	27	1	2
220469100	0	0	cutting	0	0	0	0	1	0	39	1	2
220469016	0	0	cutting	NA	NA	NA	NA	NA	1	30	NA	1
220469017	0	0	cutting	0	0	0	1	1	1	30	NA	1
220469020	0	0	cutting	0	1	0	1	0	0	45	NA	2
220469034	0	1	evisceration	0	0	0	0	0	1	53	NA	1
220469036	0	0	cutting	1	0	NA	0	0	NA	NA	NA	NA
220469041	0	0	cutting	0	0	0	0	0	0	49	NA	2
220469042	0	0	cutting	0	0	NA	0	0	NA	NA	NA	NA
220469050	0	0	non slaughterline	0	0	NA	0	1	1	36	NA	1
220469053	0	1	black	0	1	0	0	1	0	54	NA	1
220469056	0	0	cutting	0	0	0	0	0	NA	NA	NA	NA
220469063	1	1	evisceration	0	0	NA	0	0	0	NA	NA	NA
220469078	0	0	cutting	NA	1	0	NA	NA	NA	NA	NA	NA
220469085	0	0	cutting	0	0	NA	0	0	NA	NA	NA	NA
220469005	0	1	evisceration	0	1	0	0	0	1	NA	0	1
220469006	0	0	cutting	0	1	NA	0	0	1	58	0	2
220469010	0	0	cutting	0	0	NA	0	0	1	23	0	1
220469019	0	0	cutting	0	1	0	0	1	1	59	0	2
220469021	0	0	cutting	0	1	1	0	0	1	39	0	2
220469023	0	1	black	0	1	NA	0	0	1	30	0	1
220469025	0	0	cutting	0	1	0	0	0	0	49	0	2
220469028	0	1	evisceration	0	1	0	0	1	0	62	0	1
220469029	0	0	cutting	0	1	0	0	0	1	52	0	2
220469031	0	0	cutting	0	1	0	1	0	0	54	0	2
220469032	0	0	cutting	0	1	1	1	0	1	36	0	1
220469033	0	1	black	0	0	0	0	0	0	55	0	2
220469035	0	1	evisceration	0	NA	NA	0	0	1	51	0	2
220469039	0	0	cutting	0	1	0	1	0	1	49	0	2
220469040	0	0	cutting	0	1	0	1	0	1	46	0	2
220469043	0	0	cutting	0	0	1	0	0	0	49	0	2
220469048	0	0	cutting	0	1	0	0	0	1	51	0	2
220469051	0	1	evisceration	0	1	0	0	0	1	57	0	2
220469052	0	0	cutting	0	1	0	1	1	1	37	0	2
220469055	0	0	non slaughterline	1	0	0	0	0	1	46	0	2
220469058	0	0	cutting	0	1	0	0	1	0	28	0	1
220469059	0	1	black	NA	NA	NA	NA	NA	1	46	0	1
220469064	0	0	cutting	0	1	1	0	0	1	53	0	2
220469065	0	0	cutting	0	1	0	0	1	0	27	0	2
220469066	0	0	cutting	0	1	NA	0	0	0	38	0	1
220469073	0	1	black	0	1	0	0	0	1	41	0	1
220469075	0	0	cutting	0	1	0	1	1	1	26	0	2
220469079	0	0	cutting	0	NA	NA	0	0	1	57	0	2
220469083	1	0	cutting	0	1	1	0	0	1	43	0	2
220469084	0	0	cutting	0	1	0	0	0	1	43	0	1
220469092	0	0	cutting	0	1	NA	0	1	1	42	0	1
220469093	0	0	cutting	0	1	NA	1	0	1	26	0	2
220469094	0	0	cutting	0	1	1	0	0	1	53	0	1
220469095	0	0	cutting	0	1	0	1	0	1	30	0	1
220469098	0	1	black	0	1	0	0	0	0	45	0	1

## Sheet: Tabelle2
	Variabeln
ESBL exposure	0	low
	1	high
nationality	1	Germany
	0	other
